# Supplementary material for: Secondary Metabolites Isolated from the Genus Psammocinia Sponges: Mapping Their Chemistry and Biological Activities
Source: Mar Drugs. 2026 Apr 1;24(4):132. doi: 10.3390/md24040132 (PMC13117654; doi:10.3390/md24040132)
Supplement: Supplementary file 1 [file marinedrugs-24-00132-s001.zip]

Archive with 1 entries (1 files):
- marinedrugs-4183076-supplementary.pdf
